# Supplementary material for: Enhanced Mechanical and Thermal Properties of Polyimide Films Using Hydrophobic Fumed Silica Fillers
Source: Polymers (Basel). 2024 Jan 22;16(2):297. doi: 10.3390/polym16020297 (PMC10820428; doi:10.3390/polym16020297)
Supplement: Supplementary file 1 [file polymers-16-00297-s001.zip]

Archive with 1 entries (1 files):
- polymers-2804717-supplementary.pdf
